# Supplementary material for: Comparison Study of Small Extracellular Vesicle Isolation Methods for Profiling Protein Biomarkers in Breast Cancer Liquid Biopsies
Source: Int J Mol Sci. 2023 Oct 23;24(20):15462. doi: 10.3390/ijms242015462 (PMC10607056; doi:10.3390/ijms242015462)
Supplement: Supplementary file 1 [file ijms-24-15462-s001.zip]

Archive with 1 entries (1 files):
- ijms-2651930-supplementary.pdf
